# Supplementary material for: Role of Water on the Rotational Dynamics of the Organic Methylammonium Cation: A First Principles Analysis
Source: Sci Rep. 2019 Jan 24;9:668. doi: 10.1038/s41598-018-36900-4 (PMC6346111; doi:10.1038/s41598-018-36900-4)
Supplement: Supplementary file 1 — LaTeX Supplementary File [file 41598_2018_36900_MOESM1_ESM.txt]

\relax 
\providecommand\hyper@newdestlabel[2]{}
\providecommand\HyperFirstAtBeginDocument{\AtBeginDocument}
\HyperFirstAtBeginDocument{\ifx\hyper@anchor\@undefined
\global\let\oldcontentsline\contentsline
\gdef\contentsline#1#2#3#4{\oldcontentsline{#1}{#2}{#3}}
\global\let\oldnewlabel\newlabel
\gdef\newlabel#1#2{\newlabelxx{#1}#2}
\gdef\newlabelxx#1#2#3#4#5#6{\oldnewlabel{#1}{{#2}{#3}}}
\AtEndDocument{\ifx\hyper@anchor\@undefined
\let\contentsline\oldcontentsline
\let\newlabel\oldnewlabel
\fi}
\fi}
\global\let\hyper@last\relax 
\gdef\HyperFirstAtBeginDocument#1{#1}
\providecommand\HyField@AuxAddToFields[1]{}
\providecommand\HyField@AuxAddToCoFields[2]{}
\bibstyle{naturemag-doi}
\citation{Kojima2009}
\citation{Leijtens2013,Noh2013,Shirayama2016}
\citation{Deretzis2015,Niu2014,Li2015}
\citation{Frolova2015}
\citation{Niu2015}
\citation{Frost2014}
\citation{Eperon2015}
\citation{Niu2014}
\citation{Eperon2015}
\citation{Mosconi2015,Muller2015}
\citation{Mosconi2015}
\citation{Leguy2015}
\citation{Long2016}
\citation{Niu2014}
\citation{Leguy2015}
\babel@aux{english}{}
\@writefile{toc}{\contentsline {section}{\numberline {1}Introduction}{1}{section.1}}
\newlabel{intro}{{1}{1}{Introduction}{section.1}{}}
\citation{relaxtime}
\citation{Motta2015}
\citation{Brivio2013}
\citation{Carignano2015}
\citation{CP2K26}
\citation{CP2K26,Goedecker1996,Lippert1997,Hartwigsen1998,Krack2005,VandeVondele2007,VandeVondele2005,Hutter2014,Frigo2005,Perdew1996}
\citation{pbe}
\citation{blyp1,blyp2}
\citation{Grimme2006,Grimme2010}
\citation{Gaussian2009}
\citation{Marzari1997,Silvestrelli1999a,Silvestrelli1999b}
\@writefile{toc}{\contentsline {section}{\numberline {2}Computational Details}{2}{section.2}}
\newlabel{compdets}{{2}{2}{Computational Details}{section.2}{}}
\@writefile{toc}{\contentsline {section}{\numberline {3}Results and discussion}{2}{section.3}}
\@writefile{toc}{\contentsline {subsubsection}{\numberline {3.0.1}Isomers stabilization energies}{2}{subsubsection.3.0.1}}
\citation{Muller2015}
\@writefile{toc}{\contentsline {subsubsection}{\numberline {3.0.2}Spectroscopy analysis}{3}{subsubsection.3.0.2}}
\newlabel{IR}{{3.0.2}{3}{Spectroscopy analysis}{subsubsection.3.0.2}{}}
\@writefile{lof}{\contentsline {figure}{\numberline {1}{\ignorespaces IR spectra of MA.n(\ce {H2O}) (1=$<$n$<$=4). Starting from the bottom, successive data set pairs are shifted up by 0.025 units\relax }}{3}{figure.caption.1}}
\providecommand*\caption@xref[2]{\@setref\relax\@undefined{#1}}
\newlabel{fgr:IRspectra}{{1}{3}{IR spectra of MA.n(\ce {H2O}) (1=$<$n$<$=4). Starting from the bottom, successive data set pairs are shifted up by 0.025 units\relax }{figure.caption.1}{}}
\citation{Silvestrelli1999a}
\citation{MAdipole}
\citation{Marzari1997,Silvestrelli1999a,Silvestrelli1999b,MBoero2000,RScipioni2009,Marzari2012}
\@writefile{toc}{\contentsline {subsubsection}{\numberline {3.0.3}Wannier Dipoles}{4}{subsubsection.3.0.3}}
\newlabel{WanDis}{{3.0.3}{4}{Wannier Dipoles}{subsubsection.3.0.3}{}}
\@writefile{lof}{\contentsline {figure}{\numberline {2}{\ignorespaces Dipole probabilities for MA.n(\ce {H2O}) (1 $<$=n $<$=4), MA, and \ce {H2O}\relax }}{4}{figure.caption.2}}
\newlabel{fig:dipolehist}{{2}{4}{Dipole probabilities for MA.n(\ce {H2O}) (1 $<$=n $<$=4), MA, and \ce {H2O}\relax }{figure.caption.2}{}}
\@writefile{toc}{\contentsline {subsection}{\numberline {3.1}Structure and dynamic properties}{5}{subsection.3.1}}
\newlabel{dyncalcs}{{3.1}{5}{Structure and dynamic properties}{subsection.3.1}{}}
\@writefile{lof}{\contentsline {figure}{\numberline {3}{\ignorespaces Schematic representation of the MA-water interaction coordinate systems. Within the plot, $L_{CN}$ is the length of the nitrogen-oxygen bond; {$x$, $y$, $z$} are the standard Cartesian coordinates; and {$r$,$\phi $, $\theta $} are the polar coordinate system (following standard mathematical). The pertinent h-bonding coordinates (donor-donor distance and donor-acceptor-donor solid angle) or H1--N--O are given in yellow.\relax }}{5}{figure.caption.3}}
\newlabel{fig:schematic}{{3}{5}{Schematic representation of the MA-water interaction coordinate systems. Within the plot, $L_{CN}$ is the length of the nitrogen-oxygen bond; {$x$, $y$, $z$} are the standard Cartesian coordinates; and {$r$,$\phi $, $\theta $} are the polar coordinate system (following standard mathematical). The pertinent h-bonding coordinates (donor-donor distance and donor-acceptor-donor solid angle) or H1--N--O are given in yellow.\relax }{figure.caption.3}{}}
\@writefile{lof}{\contentsline {figure}{\numberline {4}{\ignorespaces Column 1-3 are representative of calculations using NVT(PBE), NVE(PBE) and NVE(BLYP) methods. Row 1 are the Hydrogen-Oxygen distance in the hydrogen bonding complex. Row 2 gives the time dynamics of the polar angular coordinate. Row 3 gives the angular distributions of the water's oxygens about each of the hydrogen of MA.\relax }}{6}{figure.caption.4}}
\newlabel{fig:hbonddistneq1}{{4}{6}{Column 1-3 are representative of calculations using NVT(PBE), NVE(PBE) and NVE(BLYP) methods. Row 1 are the Hydrogen-Oxygen distance in the hydrogen bonding complex. Row 2 gives the time dynamics of the polar angular coordinate. Row 3 gives the angular distributions of the water's oxygens about each of the hydrogen of MA.\relax }{figure.caption.4}{}}
\@writefile{toc}{\contentsline {subsubsection}{\numberline {3.1.1}MA$\cdot $H$_{2}$O}{6}{subsubsection.3.1.1}}
\newlabel{sect:1water}{{3.1.1}{6}{MA$\cdot $H$_{2}$O}{subsubsection.3.1.1}{}}
\@writefile{toc}{\contentsline {subsubsection}{\numberline {3.1.2}MA$\cdot $2H$_{2}$O}{7}{subsubsection.3.1.2}}
\newlabel{sect:2water}{{3.1.2}{7}{MA$\cdot $2H$_{2}$O}{subsubsection.3.1.2}{}}
\@writefile{lof}{\contentsline {figure}{\numberline {5}{\ignorespaces Informations regarding the dynamics for the 2 water case. (a) gives the angular distributions of the water's oxygens about each of the hydrogen of MA. (b) gives the time dynamics of the polar angular coordinate.\relax }}{7}{figure.caption.5}}
\newlabel{fig:2waterall}{{5}{7}{Informations regarding the dynamics for the 2 water case. (a) gives the angular distributions of the water's oxygens about each of the hydrogen of MA. (b) gives the time dynamics of the polar angular coordinate.\relax }{figure.caption.5}{}}
\citation{Long2016,test}
\@writefile{toc}{\contentsline {subsubsection}{\numberline {3.1.3}Fourier analysis}{8}{subsubsection.3.1.3}}
\newlabel{sect:Fourier}{{3.1.3}{8}{Fourier analysis}{subsubsection.3.1.3}{}}
\@writefile{toc}{\contentsline {section}{\numberline {4}Conclusion}{8}{section.4}}
\newlabel{conclusion}{{4}{8}{Conclusion}{section.4}{}}
\bibdata{sample}
\bibcite{Kojima2009}{1}
\bibcite{Leijtens2013}{2}
\bibcite{Noh2013}{3}
\bibcite{Shirayama2016}{4}
\bibcite{Deretzis2015}{5}
\bibcite{Niu2014}{6}
\bibcite{Li2015}{7}
\bibcite{Frolova2015}{8}
\bibcite{Niu2015}{9}
\bibcite{Frost2014}{10}
\bibcite{Eperon2015}{11}
\bibcite{Mosconi2015}{12}
\bibcite{Muller2015}{13}
\bibcite{Leguy2015}{14}
\bibcite{Long2016}{15}
\bibcite{relaxtime}{16}
\@writefile{toc}{\contentsline {section}{\hspace  *{-\tocsep }References}{9}{section.4}}
\bibcite{Motta2015}{17}
\bibcite{Brivio2013}{18}
\bibcite{Carignano2015}{19}
\bibcite{CP2K26}{20}
\bibcite{Goedecker1996}{21}
\bibcite{Lippert1997}{22}
\bibcite{Hartwigsen1998}{23}
\bibcite{Krack2005}{24}
\bibcite{VandeVondele2007}{25}
\bibcite{VandeVondele2005}{26}
\bibcite{Hutter2014}{27}
\bibcite{Frigo2005}{28}
\bibcite{Perdew1996}{29}
\bibcite{pbe}{30}
\bibcite{blyp1}{31}
\bibcite{blyp2}{32}
\bibcite{Grimme2006}{33}
\bibcite{Grimme2010}{34}
\bibcite{Gaussian2009}{35}
\bibcite{Marzari1997}{36}
\bibcite{Silvestrelli1999a}{37}
\bibcite{Silvestrelli1999b}{38}
\bibcite{MAdipole}{39}
\bibcite{MBoero2000}{40}
\bibcite{RScipioni2009}{41}
\bibcite{Marzari2012}{42}
\bibcite{test}{43}
\newlabel{LastPage}{{}{11}{}{page.11}{}}
\xdef\lastpage@lastpage{11}
\xdef\lastpage@lastpageHy{11}
\ttl@finishall
