# Supplementary material for: Role of Water on the Rotational Dynamics of the Organic Methylammonium Cation: A First Principles Analysis
Source: Sci Rep. 2019 Jan 24;9:668. doi: 10.1038/s41598-018-36900-4 (PMC6346111; doi:10.1038/s41598-018-36900-4)
Supplement: Supplementary file 2 — LaTeX Supplementary File [file 41598_2018_36900_MOESM2_ESM.txt]

\BOOKMARK [1][-]{section.1}{Introduction}{}% 1
\BOOKMARK [1][-]{section.2}{Computational Details}{}% 2
\BOOKMARK [1][-]{section.3}{Results and discussion}{}% 3
\BOOKMARK [2][-]{subsubsection.3.0.1}{Isomers stabilization energies}{section.3}% 4
\BOOKMARK [3][-]{subsubsection.3.0.2}{Spectroscopy analysis}{subsubsection.3.0.1}% 5
\BOOKMARK [3][-]{subsubsection.3.0.3}{Wannier Dipoles}{subsubsection.3.0.1}% 6
\BOOKMARK [2][-]{subsection.3.1}{Structure and dynamic properties}{section.3}% 7
\BOOKMARK [3][-]{subsubsection.3.1.1}{MAH2O}{subsection.3.1}% 8
\BOOKMARK [3][-]{subsubsection.3.1.2}{MA2H2O}{subsection.3.1}% 9
\BOOKMARK [3][-]{subsubsection.3.1.3}{Fourier analysis}{subsection.3.1}% 10
\BOOKMARK [1][-]{section.4}{Conclusion}{}% 11
\BOOKMARK [1][-]{section.4}{References}{}% 12
