# Supplementary material for: Role of Water on the Rotational Dynamics of the Organic Methylammonium Cation: A First Principles Analysis
Source: Sci Rep. 2019 Jan 24;9:668. doi: 10.1038/s41598-018-36900-4 (PMC6346111; doi:10.1038/s41598-018-36900-4)
Supplement: Supplementary file 3 — LaTeX Supplementary File [file 41598_2018_36900_MOESM3_ESM.txt]

This is pdfTeX, Version 3.14159265-2.6-1.40.19 (TeX Live 2018) (preloaded format=pdflatex 2018.9.13)  6 NOV 2018 19:33
entering extended mode
 restricted \write18 enabled.
 file:line:error style messages enabled.
 %&-line parsing enabled.
**main.tex
(./main.tex
LaTeX2e <2018-04-01> patch level 2
Babel <3.18> and hyphenation patterns for 84 language(s) loaded.
(./wlscirep.cls
Document Class: wlscirep 27/02/2017, v1.3
(/usr/local/texlive/2018/texmf-dist/tex/latex/base/inputenc.sty
Package: inputenc 2018/04/06 v1.3b Input encoding file
\inpenc@prehook=\toks14
\inpenc@posthook=\toks15
)
(/usr/local/texlive/2018/texmf-dist/tex/generic/babel/babel.sty
Package: babel 2018/02/14 3.18 The Babel package

(/usr/local/texlive/2018/texmf-dist/tex/generic/babel/switch.def
File: switch.def 2018/02/14 3.18 Babel switching mechanism
)
(/usr/local/texlive/2018/texmf-dist/tex/generic/babel-english/english.ldf
Language: english 2017/06/06 v3.3r English support from the babel system

(/usr/local/texlive/2018/texmf-dist/tex/generic/babel/babel.def
File: babel.def 2018/02/14 3.18 Babel common definitions
\babel@savecnt=\count80
\U@D=\dimen102

(/usr/local/texlive/2018/texmf-dist/tex/generic/babel/txtbabel.def)
\bbl@dirlevel=\count81
)
\l@canadian = a dialect from \language\l@american 
\l@australian = a dialect from \language\l@british 
\l@newzealand = a dialect from \language\l@british 
))
(/usr/local/texlive/2018/texmf-dist/tex/latex/base/ifthen.sty
Package: ifthen 2014/09/29 v1.1c Standard LaTeX ifthen package (DPC)
)
(/usr/local/texlive/2018/texmf-dist/tex/latex/tools/calc.sty
Package: calc 2017/05/25 v4.3 Infix arithmetic (KKT,FJ)
\calc@Acount=\count82
\calc@Bcount=\count83
\calc@Adimen=\dimen103
\calc@Bdimen=\dimen104
\calc@Askip=\skip41
\calc@Bskip=\skip42
LaTeX Info: Redefining \setlength on input line 80.
LaTeX Info: Redefining \addtolength on input line 81.
\calc@Ccount=\count84
\calc@Cskip=\skip43
)
(/usr/local/texlive/2018/texmf-dist/tex/latex/base/article.cls
Document Class: article 2014/09/29 v1.4h Standard LaTeX document class
(/usr/local/texlive/2018/texmf-dist/tex/latex/base/fleqn.clo
File: fleqn.clo 2016/12/29 v1.2a Standard LaTeX option (flush left equations)
\mathindent=\dimen105
Applying: [2015/01/01] Make \[ robust on input line 50.
LaTeX Info: Redefining \[ on input line 51.
Already applied: [0000/00/00] Make \[ robust on input line 62.
Applying: [2015/01/01] Make \] robust on input line 74.
LaTeX Info: Redefining \] on input line 75.
Already applied: [0000/00/00] Make \] robust on input line 83.
)
(/usr/local/texlive/2018/texmf-dist/tex/latex/base/size10.clo
File: size10.clo 2014/09/29 v1.4h Standard LaTeX file (size option)
)
\c@part=\count85
\c@section=\count86
\c@subsection=\count87
\c@subsubsection=\count88
\c@paragraph=\count89
\c@subparagraph=\count90
\c@figure=\count91
\c@table=\count92
\abovecaptionskip=\skip44
\belowcaptionskip=\skip45
\bibindent=\dimen106
)
(/usr/local/texlive/2018/texmf-dist/tex/latex/psnfss/times.sty
Package: times 2005/04/12 PSNFSS-v9.2a (SPQR) 
)
(/usr/local/texlive/2018/texmf-dist/tex/latex/psnfss/mathptmx.sty
Package: mathptmx 2005/04/12 PSNFSS-v9.2a Times w/ Math, improved (SPQR, WaS) 
LaTeX Font Info:    Redeclaring symbol font `operators' on input line 28.
LaTeX Font Info:    Overwriting symbol font `operators' in version `normal'
(Font)                  OT1/cmr/m/n --> OT1/ztmcm/m/n on input line 28.
LaTeX Font Info:    Overwriting symbol font `operators' in version `bold'
(Font)                  OT1/cmr/bx/n --> OT1/ztmcm/m/n on input line 28.
LaTeX Font Info:    Redeclaring symbol font `letters' on input line 29.
LaTeX Font Info:    Overwriting symbol font `letters' in version `normal'
(Font)                  OML/cmm/m/it --> OML/ztmcm/m/it on input line 29.
LaTeX Font Info:    Overwriting symbol font `letters' in version `bold'
(Font)                  OML/cmm/b/it --> OML/ztmcm/m/it on input line 29.
LaTeX Font Info:    Redeclaring symbol font `symbols' on input line 30.
LaTeX Font Info:    Overwriting symbol font `symbols' in version `normal'
(Font)                  OMS/cmsy/m/n --> OMS/ztmcm/m/n on input line 30.
LaTeX Font Info:    Overwriting symbol font `symbols' in version `bold'
(Font)                  OMS/cmsy/b/n --> OMS/ztmcm/m/n on input line 30.
LaTeX Font Info:    Redeclaring symbol font `largesymbols' on input line 31.
LaTeX Font Info:    Overwriting symbol font `largesymbols' in version `normal'
(Font)                  OMX/cmex/m/n --> OMX/ztmcm/m/n on input line 31.
LaTeX Font Info:    Overwriting symbol font `largesymbols' in version `bold'
(Font)                  OMX/cmex/m/n --> OMX/ztmcm/m/n on input line 31.
\symbold=\mathgroup4
\symitalic=\mathgroup5
LaTeX Font Info:    Redeclaring math alphabet \mathbf on input line 34.
LaTeX Font Info:    Overwriting math alphabet `\mathbf' in version `normal'
(Font)                  OT1/cmr/bx/n --> OT1/ptm/bx/n on input line 34.
LaTeX Font Info:    Overwriting math alphabet `\mathbf' in version `bold'
(Font)                  OT1/cmr/bx/n --> OT1/ptm/bx/n on input line 34.
LaTeX Font Info:    Redeclaring math alphabet \mathit on input line 35.
LaTeX Font Info:    Overwriting math alphabet `\mathit' in version `normal'
(Font)                  OT1/cmr/m/it --> OT1/ptm/m/it on input line 35.
LaTeX Font Info:    Overwriting math alphabet `\mathit' in version `bold'
(Font)                  OT1/cmr/bx/it --> OT1/ptm/m/it on input line 35.
LaTeX Info: Redefining \hbar on input line 50.
)
(/usr/local/texlive/2018/texmf-dist/tex/generic/oberdiek/ifpdf.sty
Package: ifpdf 2017/03/15 v3.2 Provides the ifpdf switch
)
(/usr/local/texlive/2018/texmf-dist/tex/latex/amsmath/amsmath.sty
Package: amsmath 2017/09/02 v2.17a AMS math features
\@mathmargin=\skip46

For additional information on amsmath, use the `?' option.
(/usr/local/texlive/2018/texmf-dist/tex/latex/amsmath/amstext.sty
Package: amstext 2000/06/29 v2.01 AMS text

(/usr/local/texlive/2018/texmf-dist/tex/latex/amsmath/amsgen.sty
File: amsgen.sty 1999/11/30 v2.0 generic functions
\@emptytoks=\toks16
\ex@=\dimen107
))
(/usr/local/texlive/2018/texmf-dist/tex/latex/amsmath/amsbsy.sty
Package: amsbsy 1999/11/29 v1.2d Bold Symbols
\pmbraise@=\dimen108
)
(/usr/local/texlive/2018/texmf-dist/tex/latex/amsmath/amsopn.sty
Package: amsopn 2016/03/08 v2.02 operator names
)
\inf@bad=\count93
LaTeX Info: Redefining \frac on input line 213.
\uproot@=\count94
\leftroot@=\count95
LaTeX Info: Redefining \overline on input line 375.
\classnum@=\count96
\DOTSCASE@=\count97
LaTeX Info: Redefining \ldots on input line 472.
LaTeX Info: Redefining \dots on input line 475.
LaTeX Info: Redefining \cdots on input line 596.
\Mathstrutbox@=\box26
\strutbox@=\box27
\big@size=\dimen109
LaTeX Font Info:    Redeclaring font encoding OML on input line 712.
LaTeX Font Info:    Redeclaring font encoding OMS on input line 713.
\macc@depth=\count98
\c@MaxMatrixCols=\count99
\dotsspace@=\muskip10
\c@parentequation=\count100
\dspbrk@lvl=\count101
\tag@help=\toks17
\row@=\count102
\column@=\count103
\maxfields@=\count104
\andhelp@=\toks18
\eqnshift@=\dimen110
\alignsep@=\dimen111
\tagshift@=\dimen112
\tagwidth@=\dimen113
\totwidth@=\dimen114
\lineht@=\dimen115
\@envbody=\toks19
\multlinegap=\skip47
\multlinetaggap=\skip48
\mathdisplay@stack=\toks20
LaTeX Info: Redefining \[ on input line 2817.
LaTeX Info: Redefining \] on input line 2818.
)
(/usr/local/texlive/2018/texmf-dist/tex/latex/amsfonts/amsfonts.sty
Package: amsfonts 2013/01/14 v3.01 Basic AMSFonts support
\symAMSa=\mathgroup6
\symAMSb=\mathgroup7
LaTeX Font Info:    Overwriting math alphabet `\mathfrak' in version `bold'
(Font)                  U/euf/m/n --> U/euf/b/n on input line 106.
)
(/usr/local/texlive/2018/texmf-dist/tex/latex/amsfonts/amssymb.sty
Package: amssymb 2013/01/14 v3.01 AMS font symbols
)
(/usr/local/texlive/2018/texmf-dist/tex/latex/graphics/graphicx.sty
Package: graphicx 2017/06/01 v1.1a Enhanced LaTeX Graphics (DPC,SPQR)

(/usr/local/texlive/2018/texmf-dist/tex/latex/graphics/keyval.sty
Package: keyval 2014/10/28 v1.15 key=value parser (DPC)
\KV@toks@=\toks21
)
(/usr/local/texlive/2018/texmf-dist/tex/latex/graphics/graphics.sty
Package: graphics 2017/06/25 v1.2c Standard LaTeX Graphics (DPC,SPQR)

(/usr/local/texlive/2018/texmf-dist/tex/latex/graphics/trig.sty
Package: trig 2016/01/03 v1.10 sin cos tan (DPC)
)
(/usr/local/texlive/2018/texmf-dist/tex/latex/graphics-cfg/graphics.cfg
File: graphics.cfg 2016/06/04 v1.11 sample graphics configuration
)
Package graphics Info: Driver file: pdftex.def on input line 99.

(/usr/local/texlive/2018/texmf-dist/tex/latex/graphics-def/pdftex.def
File: pdftex.def 2018/01/08 v1.0l Graphics/color driver for pdftex
))
\Gin@req@height=\dimen116
\Gin@req@width=\dimen117
)
(/usr/local/texlive/2018/texmf-dist/tex/latex/xcolor/xcolor.sty
Package: xcolor 2016/05/11 v2.12 LaTeX color extensions (UK)

(/usr/local/texlive/2018/texmf-dist/tex/latex/graphics-cfg/color.cfg
File: color.cfg 2016/01/02 v1.6 sample color configuration
)
Package xcolor Info: Driver file: pdftex.def on input line 225.
Package xcolor Info: Model `cmy' substituted by `cmy0' on input line 1348.
Package xcolor Info: Model `hsb' substituted by `rgb' on input line 1352.
Package xcolor Info: Model `RGB' extended on input line 1364.
Package xcolor Info: Model `HTML' substituted by `rgb' on input line 1366.
Package xcolor Info: Model `Hsb' substituted by `hsb' on input line 1367.
Package xcolor Info: Model `tHsb' substituted by `hsb' on input line 1368.
Package xcolor Info: Model `HSB' substituted by `hsb' on input line 1369.
Package xcolor Info: Model `Gray' substituted by `gray' on input line 1370.
Package xcolor Info: Model `wave' substituted by `hsb' on input line 1371.
)
(/usr/local/texlive/2018/texmf-dist/tex/latex/booktabs/booktabs.sty
Package: booktabs 2016/04/27 v1.618033 publication quality tables
\heavyrulewidth=\dimen118
\lightrulewidth=\dimen119
\cmidrulewidth=\dimen120
\belowrulesep=\dimen121
\belowbottomsep=\dimen122
\aboverulesep=\dimen123
\abovetopsep=\dimen124
\cmidrulesep=\dimen125
\cmidrulekern=\dimen126
\defaultaddspace=\dimen127
\@cmidla=\count105
\@cmidlb=\count106
\@aboverulesep=\dimen128
\@belowrulesep=\dimen129
\@thisruleclass=\count107
\@lastruleclass=\count108
\@thisrulewidth=\dimen130
)
(/usr/local/texlive/2018/texmf-dist/tex/latex/preprint/authblk.sty
Package: authblk 2001/02/27 1.3 (PWD)
\affilsep=\skip49
\@affilsep=\skip50
\c@Maxaffil=\count109
\c@authors=\count110
\c@affil=\count111
)
(/usr/local/texlive/2018/texmf-dist/tex/latex/geometry/geometry.sty
Package: geometry 2018/03/24 v5.7 Page Geometry

(/usr/local/texlive/2018/texmf-dist/tex/generic/oberdiek/ifvtex.sty
Package: ifvtex 2016/05/16 v1.6 Detect VTeX and its facilities (HO)
Package ifvtex Info: VTeX not detected.
)
(/usr/local/texlive/2018/texmf-dist/tex/generic/ifxetex/ifxetex.sty
Package: ifxetex 2010/09/12 v0.6 Provides ifxetex conditional
)
\Gm@cnth=\count112
\Gm@cntv=\count113
\c@Gm@tempcnt=\count114
\Gm@bindingoffset=\dimen131
\Gm@wd@mp=\dimen132
\Gm@odd@mp=\dimen133
\Gm@even@mp=\dimen134
\Gm@layoutwidth=\dimen135
\Gm@layoutheight=\dimen136
\Gm@layouthoffset=\dimen137
\Gm@layoutvoffset=\dimen138
\Gm@dimlist=\toks22
)
(/usr/local/texlive/2018/texmf-dist/tex/latex/caption/caption.sty
Package: caption 2016/02/21 v3.3-144 Customizing captions (AR)

(/usr/local/texlive/2018/texmf-dist/tex/latex/caption/caption3.sty
Package: caption3 2016/05/22 v1.7-166 caption3 kernel (AR)
Package caption3 Info: TeX engine: e-TeX on input line 67.
\captionmargin=\dimen139
\captionmargin@=\dimen140
\captionwidth=\dimen141
\caption@tempdima=\dimen142
\caption@indent=\dimen143
\caption@parindent=\dimen144
\caption@hangindent=\dimen145
)
\c@ContinuedFloat=\count115
)
(/usr/local/texlive/2018/texmf-dist/tex/latex/hyperref/hyperref.sty
Package: hyperref 2018/02/06 v6.86b Hypertext links for LaTeX

(/usr/local/texlive/2018/texmf-dist/tex/generic/oberdiek/hobsub-hyperref.sty
Package: hobsub-hyperref 2016/05/16 v1.14 Bundle oberdiek, subset hyperref (HO)


(/usr/local/texlive/2018/texmf-dist/tex/generic/oberdiek/hobsub-generic.sty
Package: hobsub-generic 2016/05/16 v1.14 Bundle oberdiek, subset generic (HO)
Package: hobsub 2016/05/16 v1.14 Construct package bundles (HO)
Package: infwarerr 2016/05/16 v1.4 Providing info/warning/error messages (HO)
Package: ltxcmds 2016/05/16 v1.23 LaTeX kernel commands for general use (HO)
Package: ifluatex 2016/05/16 v1.4 Provides the ifluatex switch (HO)
Package ifluatex Info: LuaTeX not detected.
Package hobsub Info: Skipping package `ifvtex' (already loaded).
Package: intcalc 2016/05/16 v1.2 Expandable calculations with integers (HO)
Package hobsub Info: Skipping package `ifpdf' (already loaded).
Package: etexcmds 2016/05/16 v1.6 Avoid name clashes with e-TeX commands (HO)
Package etexcmds Info: Could not find \expanded.
(etexcmds)             That can mean that you are not using pdfTeX 1.50 or
(etexcmds)             that some package has redefined \expanded.
(etexcmds)             In the latter case, load this package earlier.
Package: kvsetkeys 2016/05/16 v1.17 Key value parser (HO)
Package: kvdefinekeys 2016/05/16 v1.4 Define keys (HO)
Package: pdftexcmds 2018/01/30 v0.27 Utility functions of pdfTeX for LuaTeX (HO
)
Package pdftexcmds Info: LuaTeX not detected.
Package pdftexcmds Info: \pdf@primitive is available.
Package pdftexcmds Info: \pdf@ifprimitive is available.
Package pdftexcmds Info: \pdfdraftmode found.
Package: pdfescape 2016/05/16 v1.14 Implements pdfTeX's escape features (HO)
Package: bigintcalc 2016/05/16 v1.4 Expandable calculations on big integers (HO
)
Package: bitset 2016/05/16 v1.2 Handle bit-vector datatype (HO)
Package: uniquecounter 2016/05/16 v1.3 Provide unlimited unique counter (HO)
)
Package hobsub Info: Skipping package `hobsub' (already loaded).
Package: letltxmacro 2016/05/16 v1.5 Let assignment for LaTeX macros (HO)
Package: hopatch 2016/05/16 v1.3 Wrapper for package hooks (HO)
Package: xcolor-patch 2016/05/16 xcolor patch
Package: atveryend 2016/05/16 v1.9 Hooks at the very end of document (HO)
Package atveryend Info: \enddocument detected (standard20110627).
Package: atbegshi 2016/06/09 v1.18 At begin shipout hook (HO)
Package: refcount 2016/05/16 v3.5 Data extraction from label references (HO)
Package: hycolor 2016/05/16 v1.8 Color options for hyperref/bookmark (HO)
)
(/usr/local/texlive/2018/texmf-dist/tex/latex/oberdiek/auxhook.sty
Package: auxhook 2016/05/16 v1.4 Hooks for auxiliary files (HO)
)
(/usr/local/texlive/2018/texmf-dist/tex/latex/oberdiek/kvoptions.sty
Package: kvoptions 2016/05/16 v3.12 Key value format for package options (HO)
)
\@linkdim=\dimen146
\Hy@linkcounter=\count116
\Hy@pagecounter=\count117

(/usr/local/texlive/2018/texmf-dist/tex/latex/hyperref/pd1enc.def
File: pd1enc.def 2018/02/06 v6.86b Hyperref: PDFDocEncoding definition (HO)
Now handling font encoding PD1 ...
... no UTF-8 mapping file for font encoding PD1
)
\Hy@SavedSpaceFactor=\count118

(/usr/local/texlive/2018/texmf-dist/tex/latex/latexconfig/hyperref.cfg
File: hyperref.cfg 2002/06/06 v1.2 hyperref configuration of TeXLive
)
Package hyperref Info: Option `colorlinks' set `true' on input line 4383.
Package hyperref Info: Hyper figures OFF on input line 4509.
Package hyperref Info: Link nesting OFF on input line 4514.
Package hyperref Info: Hyper index ON on input line 4517.
Package hyperref Info: Plain pages OFF on input line 4524.
Package hyperref Info: Backreferencing OFF on input line 4529.
Package hyperref Info: Implicit mode ON; LaTeX internals redefined.
Package hyperref Info: Bookmarks ON on input line 4762.
\c@Hy@tempcnt=\count119

(/usr/local/texlive/2018/texmf-dist/tex/latex/url/url.sty
\Urlmuskip=\muskip11
Package: url 2013/09/16  ver 3.4  Verb mode for urls, etc.
)
LaTeX Info: Redefining \url on input line 5115.
\XeTeXLinkMargin=\dimen147
\Fld@menulength=\count120
\Field@Width=\dimen148
\Fld@charsize=\dimen149
Package hyperref Info: Hyper figures OFF on input line 6369.
Package hyperref Info: Link nesting OFF on input line 6374.
Package hyperref Info: Hyper index ON on input line 6377.
Package hyperref Info: backreferencing OFF on input line 6384.
Package hyperref Info: Link coloring ON on input line 6387.
Package hyperref Info: Link coloring with OCG OFF on input line 6394.
Package hyperref Info: PDF/A mode OFF on input line 6399.
LaTeX Info: Redefining \ref on input line 6439.
LaTeX Info: Redefining \pageref on input line 6443.
\Hy@abspage=\count121
\c@Item=\count122
\c@Hfootnote=\count123
)
Package hyperref Info: Driver (autodetected): hpdftex.

(/usr/local/texlive/2018/texmf-dist/tex/latex/hyperref/hpdftex.def
File: hpdftex.def 2018/02/06 v6.86b Hyperref driver for pdfTeX
\Fld@listcount=\count124
\c@bookmark@seq@number=\count125

(/usr/local/texlive/2018/texmf-dist/tex/latex/oberdiek/rerunfilecheck.sty
Package: rerunfilecheck 2016/05/16 v1.8 Rerun checks for auxiliary files (HO)
Package uniquecounter Info: New unique counter `rerunfilecheck' on input line 2
82.
)
\Hy@SectionHShift=\skip51
)
(/usr/local/texlive/2018/texmf-dist/tex/latex/cite/cite.sty
LaTeX Info: Redefining \cite on input line 302.
LaTeX Info: Redefining \nocite on input line 332.
Package: cite 2015/02/27  v 5.5
LaTeX Info: Redefining \cite on input line 441.
)
(/usr/local/texlive/2018/texmf-dist/tex/latex/fancyhdr/fancyhdr.sty
Package: fancyhdr 2017/06/30 v3.9a Extensive control of page headers and footer
s
\f@nch@headwidth=\skip52
\f@nch@O@elh=\skip53
\f@nch@O@erh=\skip54
\f@nch@O@olh=\skip55
\f@nch@O@orh=\skip56
\f@nch@O@elf=\skip57
\f@nch@O@erf=\skip58
\f@nch@O@olf=\skip59
\f@nch@O@orf=\skip60
)
(/usr/local/texlive/2018/texmf-dist/tex/latex/lastpage/lastpage.sty
Package: lastpage 2015/03/29 v1.2m Refers to last page's name (HMM; JPG)
)
(/usr/local/texlive/2018/texmf-dist/tex/latex/titlesec/titlesec.sty
Package: titlesec 2016/03/21 v2.10.2 Sectioning titles
\ttl@box=\box28
\beforetitleunit=\skip61
\aftertitleunit=\skip62
\ttl@plus=\dimen150
\ttl@minus=\dimen151
\ttl@toksa=\toks23
\titlewidth=\dimen152
\titlewidthlast=\dimen153
\titlewidthfirst=\dimen154
)
(/usr/local/texlive/2018/texmf-dist/tex/latex/titlesec/ttlkeys.def
File: ttlkeys.def 2016/03/15
)
(/usr/local/texlive/2018/texmf-dist/tex/latex/titlesec/titletoc.sty
Package: titletoc 2011/12/15 v1.6 TOC entries
\ttl@leftsep=\dimen155
)
(/usr/local/texlive/2018/texmf-dist/tex/latex/enumitem/enumitem.sty
Package: enumitem 2011/09/28 v3.5.2 Customized lists
\labelindent=\skip63
\enit@outerparindent=\dimen156
\enit@toks=\toks24
\enit@inbox=\box29
\enitdp@description=\count126
)
\tocsep=\skip64

(/usr/local/texlive/2018/texmf-dist/tex/latex/lipsum/lipsum.sty
Package: lipsum 2014/07/27 v1.3 150 paragraphs of Lorem Ipsum dummy text
\c@lips@count=\count127
)) (./jabbrv.sty
Package: jabbrv 2010/08/18 v0.2 Automatic Journal Title Abbreviation Package
\temp@journal@text=\toks25
\temp@journal@text@=\toks26
\c@jabbrv@strlen@count=\count128
\c@jabbrv@gobble@temp=\count129
\c@jabbrv@loop@i=\count130
\c@jabbrv@loop@max=\count131
\c@jabbrv@word@count=\count132
(./jabbrv-ltwa-all.ldf) (./jabbrv-ltwa-en.ldf))
(/usr/local/texlive/2018/texmf-dist/tex/latex/microtype/microtype.sty
Package: microtype 2018/01/14 v2.7a Micro-typographical refinements (RS)
\MT@toks=\toks27
\MT@count=\count133
LaTeX Info: Redefining \textls on input line 793.
\MT@outer@kern=\dimen157
LaTeX Info: Redefining \textmicrotypecontext on input line 1339.
\MT@listname@count=\count134

(/usr/local/texlive/2018/texmf-dist/tex/latex/microtype/microtype-pdftex.def
File: microtype-pdftex.def 2018/01/14 v2.7a Definitions specific to pdftex (RS)

LaTeX Info: Redefining \lsstyle on input line 913.
LaTeX Info: Redefining \lslig on input line 913.
\MT@outer@space=\skip65
)
Package microtype Info: Loading configuration file microtype.cfg.

(/usr/local/texlive/2018/texmf-dist/tex/latex/microtype/microtype.cfg
File: microtype.cfg 2018/01/14 v2.7a microtype main configuration file (RS)
))
(/usr/local/texlive/2018/texmf-dist/tex/latex/mhchem/mhchem.sty
Package: mhchem 2017/07/24 v4.07 for typesetting chemical formulae

(/usr/local/texlive/2018/texmf-dist/tex/latex/l3kernel/expl3.sty
Package: expl3 2018/03/05 L3 programming layer (loader) 

(/usr/local/texlive/2018/texmf-dist/tex/latex/l3kernel/expl3-code.tex
Package: expl3 2018/03/05 L3 programming layer (code)
\c_max_int=\count135
\l_tmpa_int=\count136
\l_tmpb_int=\count137
\g_tmpa_int=\count138
\g_tmpb_int=\count139
\g__intarray_font_int=\count140
\g__prg_map_int=\count141
\c_log_iow=\count142
\l_iow_line_count_int=\count143
\l__iow_line_target_int=\count144
\l__iow_one_indent_int=\count145
\l__iow_indent_int=\count146
\c_zero_dim=\dimen158
\c_max_dim=\dimen159
\l_tmpa_dim=\dimen160
\l_tmpb_dim=\dimen161
\g_tmpa_dim=\dimen162
\g_tmpb_dim=\dimen163
\c_zero_skip=\skip66
\c_max_skip=\skip67
\l_tmpa_skip=\skip68
\l_tmpb_skip=\skip69
\g_tmpa_skip=\skip70
\g_tmpb_skip=\skip71
\c_zero_muskip=\muskip12
\c_max_muskip=\muskip13
\l_tmpa_muskip=\muskip14
\l_tmpb_muskip=\muskip15
\g_tmpa_muskip=\muskip16
\g_tmpb_muskip=\muskip17
\l_keys_choice_int=\count147
\c__fp_leading_shift_int=\count148
\c__fp_middle_shift_int=\count149
\c__fp_trailing_shift_int=\count150
\c__fp_big_leading_shift_int=\count151
\c__fp_big_middle_shift_int=\count152
\c__fp_big_trailing_shift_int=\count153
\c__fp_Bigg_leading_shift_int=\count154
\c__fp_Bigg_middle_shift_int=\count155
\c__fp_Bigg_trailing_shift_int=\count156
\c__fp_rand_size_int=\count157
\c__fp_rand_four_int=\count158
\c__fp_rand_eight_int=\count159
\l__sort_length_int=\count160
\l__sort_min_int=\count161
\l__sort_top_int=\count162
\l__sort_max_int=\count163
\l__sort_true_max_int=\count164
\l__sort_block_int=\count165
\l__sort_begin_int=\count166
\l__sort_end_int=\count167
\l__sort_A_int=\count168
\l__sort_B_int=\count169
\l__sort_C_int=\count170
\l__tl_build_start_index_int=\count171
\l__tl_build_index_int=\count172
\l__tl_analysis_normal_int=\count173
\l__tl_analysis_index_int=\count174
\l__tl_analysis_nesting_int=\count175
\l__tl_analysis_type_int=\count176
\l__regex_internal_a_int=\count177
\l__regex_internal_b_int=\count178
\l__regex_internal_c_int=\count179
\l__regex_balance_int=\count180
\l__regex_group_level_int=\count181
\l__regex_mode_int=\count182
\c__regex_cs_in_class_mode_int=\count183
\c__regex_cs_mode_int=\count184
\l__regex_catcodes_int=\count185
\l__regex_default_catcodes_int=\count186
\c__regex_catcode_D_int=\count187
\c__regex_catcode_S_int=\count188
\c__regex_catcode_L_int=\count189
\c__regex_catcode_O_int=\count190
\c__regex_catcode_A_int=\count191
\c__regex_all_catcodes_int=\count192
\l__regex_show_lines_int=\count193
\l__regex_min_state_int=\count194
\l__regex_max_state_int=\count195
\l__regex_left_state_int=\count196
\l__regex_right_state_int=\count197
\l__regex_capturing_group_int=\count198
\l__regex_min_pos_int=\count199
\l__regex_max_pos_int=\count266
\l__regex_curr_pos_int=\count267
\l__regex_start_pos_int=\count268
\l__regex_success_pos_int=\count269
\l__regex_curr_char_int=\count270
\l__regex_curr_catcode_int=\count271
\l__regex_last_char_int=\count272
\l__regex_case_changed_char_int=\count273
\l__regex_curr_state_int=\count274
\l__regex_step_int=\count275
\l__regex_min_active_int=\count276
\l__regex_max_active_int=\count277
\l__regex_replacement_csnames_int=\count278
\l__regex_match_count_int=\count279
\l__regex_min_submatch_int=\count280
\l__regex_submatch_int=\count281
\l__regex_zeroth_submatch_int=\count282
\g__regex_trace_regex_int=\count283
\c_empty_box=\box30
\l_tmpa_box=\box31
\l_tmpb_box=\box32
\g_tmpa_box=\box33
\g_tmpb_box=\box34
\l__box_top_dim=\dimen164
\l__box_bottom_dim=\dimen165
\l__box_left_dim=\dimen166
\l__box_right_dim=\dimen167
\l__box_top_new_dim=\dimen168
\l__box_bottom_new_dim=\dimen169
\l__box_left_new_dim=\dimen170
\l__box_right_new_dim=\dimen171
\l__box_internal_box=\box35
\l__coffin_internal_box=\box36
\l__coffin_internal_dim=\dimen172
\l__coffin_offset_x_dim=\dimen173
\l__coffin_offset_y_dim=\dimen174
\l__coffin_x_dim=\dimen175
\l__coffin_y_dim=\dimen176
\l__coffin_x_prime_dim=\dimen177
\l__coffin_y_prime_dim=\dimen178
\c_empty_coffin=\box37
\l__coffin_aligned_coffin=\box38
\l__coffin_aligned_internal_coffin=\box39
\l_tmpa_coffin=\box40
\l_tmpb_coffin=\box41
\l__coffin_display_coffin=\box42
\l__coffin_display_coord_coffin=\box43
\l__coffin_display_pole_coffin=\box44
\l__coffin_display_offset_dim=\dimen179
\l__coffin_display_x_dim=\dimen180
\l__coffin_display_y_dim=\dimen181
\l__coffin_bounding_shift_dim=\dimen182
\l__coffin_left_corner_dim=\dimen183
\l__coffin_right_corner_dim=\dimen184
\l__coffin_bottom_corner_dim=\dimen185
\l__coffin_top_corner_dim=\dimen186
\l__coffin_scaled_total_height_dim=\dimen187
\l__coffin_scaled_width_dim=\dimen188
)
(/usr/local/texlive/2018/texmf-dist/tex/latex/l3kernel/l3pdfmode.def
File: l3pdfmode.def 2017/03/18 v L3 Experimental driver: PDF mode
\l__driver_color_stack_int=\count284
))
(/usr/local/texlive/2018/texmf-dist/tex/latex/l3packages/l3keys2e/l3keys2e.sty
Package: l3keys2e 2018/02/21 LaTeX2e option processing using LaTeX3 keys
) (/usr/local/texlive/2018/texmf-dist/tex/latex/chemgreek/chemgreek.sty
(/usr/local/texlive/2018/texmf-dist/tex/latex/l3packages/xparse/xparse.sty
Package: xparse 2018/02/21 L3 Experimental document command parser
\l__xparse_current_arg_int=\count285
\g__xparse_grabber_int=\count286
\l__xparse_m_args_int=\count287
\l__xparse_mandatory_args_int=\count288
\l__xparse_v_nesting_int=\count289
)
Package: chemgreek 2016/12/20 v1.1 interfaceforuprightgreeklettersforuseinchemi
stry (CN)
\l__chemgreek_tmpa_int=\count290
\g__chemgreek_tmpa_int=\count291
.................................................
. LaTeX info: "xparse/define-command"
. 
. Defining command \newchemgreekmapping with sig. 'O{}mm' on line 336.
.................................................
.................................................
. LaTeX info: "xparse/define-command"
. 
. Defining command \renewchemgreekmapping with sig. 'O{}mm' on line 339.
.................................................
.................................................
. LaTeX info: "xparse/define-command"
. 
. Defining command \declarechemgreekmapping with sig. 'O{}mm' on line 342.
.................................................
.................................................
. LaTeX info: "xparse/define-command"
. 
. Defining command \newchemgreekmappingalias with sig. 'mm' on line 347.
.................................................
.................................................
. LaTeX info: "xparse/define-command"
. 
. Defining command \renewchemgreekmappingalias with sig. 'mm' on line 350.
.................................................
.................................................
. LaTeX info: "xparse/define-command"
. 
. Defining command \declarechemgreekmappingalias with sig. 'mm' on line 353.
.................................................
.................................................
. LaTeX info: "xparse/define-command"
. 
. Defining command \changechemgreeksymbol with sig. 'mmmm' on line 383.
.................................................
.................................................
. LaTeX info: "xparse/define-command"
. 
. Defining command \chemgreekmappingsymbol with sig. 'mm' on line 477.
.................................................
.................................................
. LaTeX info: "xparse/define-command"
. 
. Defining command \activatechemgreekmapping with sig. 'sm' on line 486.
.................................................
.................................................
. LaTeX info: "xparse/define-command"
. 
. Defining command \selectchemgreekmapping with sig. 'm' on line 491.
.................................................
)
\l__mhchem_ce_distanceFromLastComma_int=\count292
\__mhchem_arrow_extPgfLength_skip=\skip72
\mhchem@minispace@tmp=\skip73
\mhchem@minibackspace@tmp=\skip74
\mhchem@bondwidth=\skip75
\mhchem@bondheight=\skip76
\mhchem@smallbondwidth@tmpA=\skip77
\mhchem@smallbondwidth@tmpB=\skip78
\mhchem@smallbondwidth=\skip79
\mhchem@bondtmp@minussidebearingleft=\skip80
\mhchem@bondtmp@minussidebearingright=\skip81
\l__mhchem_option_version_int=\count293
\mhchem@option@minusmathsidebearingleft=\dimen189
\mhchem@option@minusmathsidebearingright=\dimen190
\mhchem@option@minustextsidebearingleft=\dimen191
\mhchem@option@minustextsidebearingright=\dimen192
)
(/usr/local/texlive/2018/texmf-dist/tex/latex/base/fontenc.sty
Package: fontenc 2017/04/05 v2.0i Standard LaTeX package

(/usr/local/texlive/2018/texmf-dist/tex/latex/base/t1enc.def
File: t1enc.def 2017/04/05 v2.0i Standard LaTeX file
LaTeX Font Info:    Redeclaring font encoding T1 on input line 48.
))
(/usr/local/texlive/2018/texmf-dist/tex/latex/tools/array.sty
Package: array 2018/04/07 v2.4g Tabular extension package (FMi)
\col@sep=\dimen193
\ar@mcellbox=\box45
\extrarowheight=\dimen194
\NC@list=\toks28
\extratabsurround=\skip82
\backup@length=\skip83
\ar@cellbox=\box46
)
(/usr/local/texlive/2018/texmf-dist/tex/latex/mwe/mwe.sty
Package: mwe 2018/03/30 v0.5 Package to support minimal working examples (MWE)

(/usr/local/texlive/2018/texmf-dist/tex/latex/blindtext/blindtext.sty
Package: blindtext 2012/01/06 V2.0 blindtext-Package

(/usr/local/texlive/2018/texmf-dist/tex/latex/tools/xspace.sty
Package: xspace 2014/10/28 v1.13 Space after command names (DPC,MH)
)
\c@blindtext=\count294
\c@Blindtext=\count295
\c@blind@countparstart=\count296
\blind@countxx=\count297
\blindtext@numBlindtext=\count298
\blind@countyy=\count299
\c@blindlist=\count300
\c@blindlistlevel=\count301
\c@blindlist@level=\count302
\blind@listitem=\count303
\c@blind@listcount=\count304
\c@blind@levelcount=\count305
\blind@mathformula=\count306
\blind@Mathformula=\count307
\c@blind@randomcount=\count308
\c@blind@randommax=\count309
\c@blind@pangramcount=\count310
\c@blind@pangrammax=\count311
))
(/usr/local/texlive/2018/texmf-dist/tex/latex/subfig/subfig.sty
Package: subfig 2005/06/28 ver: 1.3 subfig package
\c@KVtest=\count312
\sf@farskip=\skip84
\sf@captopadj=\dimen195
\sf@capskip=\skip85
\sf@nearskip=\skip86
\c@subfigure=\count313
\c@subfigure@save=\count314
\c@lofdepth=\count315
\c@subtable=\count316
\c@subtable@save=\count317
\c@lotdepth=\count318
\sf@top=\skip87
\sf@bottom=\skip88
) (./main.aux)
\openout1 = `main.aux'.

LaTeX Font Info:    Checking defaults for OML/cmm/m/it on input line 30.
LaTeX Font Info:    ... okay on input line 30.
LaTeX Font Info:    Checking defaults for T1/cmr/m/n on input line 30.
LaTeX Font Info:    ... okay on input line 30.
LaTeX Font Info:    Checking defaults for OT1/cmr/m/n on input line 30.
LaTeX Font Info:    ... okay on input line 30.
LaTeX Font Info:    Checking defaults for OMS/cmsy/m/n on input line 30.
LaTeX Font Info:    ... okay on input line 30.
LaTeX Font Info:    Checking defaults for OMX/cmex/m/n on input line 30.
LaTeX Font Info:    ... okay on input line 30.
LaTeX Font Info:    Checking defaults for U/cmr/m/n on input line 30.
LaTeX Font Info:    ... okay on input line 30.
LaTeX Font Info:    Checking defaults for PD1/pdf/m/n on input line 30.
LaTeX Font Info:    ... okay on input line 30.
LaTeX Font Info:    Try loading font information for T1+ptm on input line 30.

(/usr/local/texlive/2018/texmf-dist/tex/latex/psnfss/t1ptm.fd
File: t1ptm.fd 2001/06/04 font definitions for T1/ptm.
)
(/usr/local/texlive/2018/texmf-dist/tex/context/base/mkii/supp-pdf.mkii
[Loading MPS to PDF converter (version 2006.09.02).]
\scratchcounter=\count319
\scratchdimen=\dimen196
\scratchbox=\box47
\nofMPsegments=\count320
\nofMParguments=\count321
\everyMPshowfont=\toks29
\MPscratchCnt=\count322
\MPscratchDim=\dimen197
\MPnumerator=\count323
\makeMPintoPDFobject=\count324
\everyMPtoPDFconversion=\toks30
) (/usr/local/texlive/2018/texmf-dist/tex/latex/oberdiek/epstopdf-base.sty
Package: epstopdf-base 2016/05/15 v2.6 Base part for package epstopdf

(/usr/local/texlive/2018/texmf-dist/tex/latex/oberdiek/grfext.sty
Package: grfext 2016/05/16 v1.2 Manage graphics extensions (HO)
)
Package epstopdf-base Info: Redefining graphics rule for `.eps' on input line 4
38.
Package grfext Info: Graphics extension search list:
(grfext)             [.pdf,.png,.jpg,.mps,.jpeg,.jbig2,.jb2,.PDF,.PNG,.JPG,.JPE
G,.JBIG2,.JB2,.eps]
(grfext)             \AppendGraphicsExtensions on input line 456.

(/usr/local/texlive/2018/texmf-dist/tex/latex/latexconfig/epstopdf-sys.cfg
File: epstopdf-sys.cfg 2010/07/13 v1.3 Configuration of (r)epstopdf for TeX Liv
e
))
*geometry* driver: auto-detecting
*geometry* detected driver: pdftex
*geometry* verbose mode - [ preamble ] result:
* driver: pdftex
* paper: letterpaper
* layout: <same size as paper>
* layoutoffset:(h,v)=(0.0pt,0.0pt)
* modes: 
* h-part:(L,W,R)=(56.9055pt, 500.484pt, 56.9055pt)
* v-part:(T,H,B)=(64.01869pt, 666.9326pt, 64.01869pt)
* \paperwidth=614.295pt
* \paperheight=794.96999pt
* \textwidth=500.484pt
* \textheight=666.9326pt
* \oddsidemargin=-15.36449pt
* \evensidemargin=-15.36449pt
* \topmargin=-45.2513pt
* \headheight=12.0pt
* \headsep=25.0pt
* \topskip=10.0pt
* \footskip=30.0pt
* \marginparwidth=65.0pt
* \marginparsep=11.0pt
* \columnsep=15.6491pt
* \skip\footins=9.0pt plus 4.0pt minus 2.0pt
* \hoffset=0.0pt
* \voffset=0.0pt
* \mag=1000
* \@twocolumnfalse
* \@twosidefalse
* \@mparswitchfalse
* \@reversemarginfalse
* (1in=72.27pt=25.4mm, 1cm=28.453pt)

Package caption Info: Begin \AtBeginDocument code.
Package caption Info: subfig package v1.3 is loaded.
Package caption Info: hyperref package is loaded.
Package caption Info: End \AtBeginDocument code.
\AtBeginShipoutBox=\box48
Package hyperref Info: Link coloring ON on input line 30.
(/usr/local/texlive/2018/texmf-dist/tex/latex/hyperref/nameref.sty
Package: nameref 2016/05/21 v2.44 Cross-referencing by name of section

(/usr/local/texlive/2018/texmf-dist/tex/generic/oberdiek/gettitlestring.sty
Package: gettitlestring 2016/05/16 v1.5 Cleanup title references (HO)
)
\c@section@level=\count325
)
LaTeX Info: Redefining \ref on input line 30.
LaTeX Info: Redefining \pageref on input line 30.
LaTeX Info: Redefining \nameref on input line 30.

(./main.out) (./main.out)
\@outlinefile=\write3
\openout3 = `main.out'.

Package lastpage Info: Please have a look at the pageslts package at
(lastpage)             https://www.ctan.org/pkg/pageslts
(lastpage)             ! on input line 30.
LaTeX Info: Redefining \microtypecontext on input line 30.
Package microtype Info: Generating PDF output.
Package microtype Info: Character protrusion enabled (level 2).
Package microtype Info: Using default protrusion set `alltext'.
Package microtype Info: Automatic font expansion enabled (level 2),
(microtype)             stretch: 20, shrink: 20, step: 1, non-selected.
Package microtype Info: Using default expansion set `basictext'.
Package microtype Info: No adjustment of tracking.
Package microtype Info: No adjustment of interword spacing.
Package microtype Info: No adjustment of character kerning.

(/usr/local/texlive/2018/texmf-dist/tex/latex/microtype/mt-ptm.cfg
File: mt-ptm.cfg 2006/04/20 v1.7 microtype config. file: Times (RS)
)
.................................................
. chemgreek info: "mapping-activated"
. 
. Activating mapping `default' on line 30.
.................................................
LaTeX Font Info:    Try loading font information for T1+phv on input line 38.

(/usr/local/texlive/2018/texmf-dist/tex/latex/psnfss/t1phv.fd
File: t1phv.fd 2001/06/04 scalable font definitions for T1/phv.
)
Package microtype Info: Loading generic protrusion settings for font family
(microtype)             `phv' (encoding: T1).
(microtype)             For optimal results, create family-specific settings.
(microtype)             See the microtype manual for details.
LaTeX Font Info:    Font shape `T1/phv/bx/n' in size <10> not available
(Font)              Font shape `T1/phv/b/n' tried instead on input line 38.
LaTeX Font Info:    Font shape `T1/phv/bx/n' in size <20> not available
(Font)              Font shape `T1/phv/b/n' tried instead on input line 38.
LaTeX Font Info:    Try loading font information for OT1+phv on input line 38.

(/usr/local/texlive/2018/texmf-dist/tex/latex/psnfss/ot1phv.fd
File: ot1phv.fd 2001/06/04 scalable font definitions for OT1/phv.
)
Package microtype Info: Loading generic protrusion settings for font family
(microtype)             `phv' (encoding: OT1).
(microtype)             For optimal results, create family-specific settings.
(microtype)             See the microtype manual for details.
LaTeX Font Info:    Try loading font information for OT1+ztmcm on input line 38
.

(/usr/local/texlive/2018/texmf-dist/tex/latex/psnfss/ot1ztmcm.fd
File: ot1ztmcm.fd 2000/01/03 Fontinst v1.801 font definitions for OT1/ztmcm.
)
Package microtype Info: Loading generic protrusion settings for font family
(microtype)             `ztmcm' (encoding: OT1).
(microtype)             For optimal results, create family-specific settings.
(microtype)             See the microtype manual for details.
LaTeX Font Info:    Try loading font information for OML+ztmcm on input line 38
.

(/usr/local/texlive/2018/texmf-dist/tex/latex/psnfss/omlztmcm.fd
File: omlztmcm.fd 2000/01/03 Fontinst v1.801 font definitions for OML/ztmcm.
)
LaTeX Font Info:    Try loading font information for OMS+ztmcm on input line 38
.

(/usr/local/texlive/2018/texmf-dist/tex/latex/psnfss/omsztmcm.fd
File: omsztmcm.fd 2000/01/03 Fontinst v1.801 font definitions for OMS/ztmcm.
)
LaTeX Font Info:    Try loading font information for OMX+ztmcm on input line 38
.

(/usr/local/texlive/2018/texmf-dist/tex/latex/psnfss/omxztmcm.fd
File: omxztmcm.fd 2000/01/03 Fontinst v1.801 font definitions for OMX/ztmcm.
)
LaTeX Font Info:    Try loading font information for OT1+ptm on input line 38.

(/usr/local/texlive/2018/texmf-dist/tex/latex/psnfss/ot1ptm.fd
File: ot1ptm.fd 2001/06/04 font definitions for OT1/ptm.
)
LaTeX Font Info:    Font shape `OT1/ptm/bx/n' in size <12> not available
(Font)              Font shape `OT1/ptm/b/n' tried instead on input line 38.
LaTeX Font Info:    Font shape `OT1/ptm/bx/n' in size <9> not available
(Font)              Font shape `OT1/ptm/b/n' tried instead on input line 38.
LaTeX Font Info:    Font shape `OT1/ptm/bx/n' in size <7> not available
(Font)              Font shape `OT1/ptm/b/n' tried instead on input line 38.

(/usr/local/texlive/2018/texmf-dist/tex/latex/microtype/mt-msa.cfg
File: mt-msa.cfg 2006/02/04 v1.1 microtype config. file: AMS symbols (a) (RS)
)
(/usr/local/texlive/2018/texmf-dist/tex/latex/microtype/mt-msb.cfg
File: mt-msb.cfg 2005/06/01 v1.0 microtype config. file: AMS symbols (b) (RS)
)
LaTeX Font Info:    Font shape `OT1/ptm/bx/n' in size <10> not available
(Font)              Font shape `OT1/ptm/b/n' tried instead on input line 38.
LaTeX Font Info:    Font shape `OT1/ptm/bx/n' in size <7.4> not available
(Font)              Font shape `OT1/ptm/b/n' tried instead on input line 38.
LaTeX Font Info:    Font shape `OT1/ptm/bx/n' in size <6> not available
(Font)              Font shape `OT1/ptm/b/n' tried instead on input line 38.
LaTeX Font Info:    Font shape `T1/phv/bx/n' in size <12> not available
(Font)              Font shape `T1/phv/b/n' tried instead on input line 38.
LaTeX Font Info:    Font shape `T1/phv/bx/n' in size <9> not available
(Font)              Font shape `T1/phv/b/n' tried instead on input line 38.
LaTeX Font Info:    Font shape `OT1/ptm/bx/n' in size <5> not available
(Font)              Font shape `OT1/ptm/b/n' tried instead on input line 38.
LaTeX Font Info:    Font shape `T1/phv/m/it' in size <9> not available
(Font)              Font shape `T1/phv/m/sl' tried instead on input line 38.
 [1

{/usr/local/texlive/2018/texmf-var/fonts/map/pdftex/updmap/pdftex.map}]
LaTeX Font Info:    Font shape `T1/phv/bx/it' in size <9> not available
(Font)              Font shape `T1/phv/b/it' tried instead on input line 66.
LaTeX Font Info:    Font shape `T1/phv/b/it' in size <9> not available
(Font)              Font shape `T1/phv/b/sl' tried instead on input line 66.


Package hyperref Warning: Difference (2) between bookmark levels is greater 
(hyperref)                than one, level fixed on input line 66.

LaTeX Font Info:    Font shape `T1/ptm/bx/n' in size <10> not available
(Font)              Font shape `T1/ptm/b/n' tried instead on input line 72.
[2]
<Infrared-Isomers.jpg, id=141, 794.97pt x 614.295pt>
File: Infrared-Isomers.jpg Graphic file (type jpg)
<use Infrared-Isomers.jpg>
Package pdftex.def Info: Infrared-Isomers.jpg  used on input line 84.
(pdftex.def)             Requested size: 357.7332pt x 276.43019pt.
 [3 <./Infrared-Isomers.jpg>]
<Wannier-Dipoles.jpg, id=157, 794.97pt x 614.295pt>
File: Wannier-Dipoles.jpg Graphic file (type jpg)
<use Wannier-Dipoles.jpg>
Package pdftex.def Info: Wannier-Dipoles.jpg  used on input line 100.
(pdftex.def)             Requested size: 357.7332pt x 276.43019pt.
 [4 <./Wannier-Dipoles.jpg>]
<Ali_Schematic.jpg, id=171, 794.97pt x 542.025pt>
File: Ali_Schematic.jpg Graphic file (type jpg)
<use Ali_Schematic.jpg>
Package pdftex.def Info: Ali_Schematic.jpg  used on input line 118.
(pdftex.def)             Requested size: 238.49284pt x 162.60875pt.
 [5 <./Ali_Schematic.jpg>]

Package hyperref Warning: Token not allowed in a PDF string (PDFDocEncoding):
(hyperref)                removing `math shift' on input line 126.


Package hyperref Warning: Token not allowed in a PDF string (PDFDocEncoding):
(hyperref)                removing `\cdot' on input line 126.


Package hyperref Warning: Token not allowed in a PDF string (PDFDocEncoding):
(hyperref)                removing `math shift' on input line 126.


Package hyperref Warning: Token not allowed in a PDF string (PDFDocEncoding):
(hyperref)                removing `math shift' on input line 126.


Package hyperref Warning: Token not allowed in a PDF string (PDFDocEncoding):
(hyperref)                removing `subscript' on input line 126.


Package hyperref Warning: Token not allowed in a PDF string (PDFDocEncoding):
(hyperref)                removing `math shift' on input line 126.

<Figure4.jpg, id=185, 2890.8pt x 2095.83pt>
File: Figure4.jpg Graphic file (type jpg)
<use Figure4.jpg>
Package pdftex.def Info: Figure4.jpg  used on input line 133.
(pdftex.def)             Requested size: 375.8172pt x 272.46747pt.
[6 <./Figure4.jpg>]

Package hyperref Warning: Token not allowed in a PDF string (PDFDocEncoding):
(hyperref)                removing `math shift' on input line 148.


Package hyperref Warning: Token not allowed in a PDF string (PDFDocEncoding):
(hyperref)                removing `\cdot' on input line 148.


Package hyperref Warning: Token not allowed in a PDF string (PDFDocEncoding):
(hyperref)                removing `math shift' on input line 148.


Package hyperref Warning: Token not allowed in a PDF string (PDFDocEncoding):
(hyperref)                removing `math shift' on input line 148.


Package hyperref Warning: Token not allowed in a PDF string (PDFDocEncoding):
(hyperref)                removing `subscript' on input line 148.


Package hyperref Warning: Token not allowed in a PDF string (PDFDocEncoding):
(hyperref)                removing `math shift' on input line 148.

<Figure5.jpg, id=197, 1734.48pt x 704.6325pt>
File: Figure5.jpg Graphic file (type jpg)
<use Figure5.jpg>
Package pdftex.def Info: Figure5.jpg  used on input line 153.
(pdftex.def)             Requested size: 381.58678pt x 155.01962pt.
[7 <./Figure5.jpg>] [8] (./main.bbl [9] [10]) 
AED: lastpage setting LastPage
[11]
Package atveryend Info: Empty hook `BeforeClearDocument' on input line 195.
Package atveryend Info: Empty hook `AfterLastShipout' on input line 195.
 (./main.aux)
Package atveryend Info: Executing hook `AtVeryEndDocument' on input line 195.
Package atveryend Info: Executing hook `AtEndAfterFileList' on input line 195.
Package rerunfilecheck Info: File `main.out' has not changed.
(rerunfilecheck)             Checksum: AF178CA75FD3F3FF1769EF6F1E15BA01;786.
Package atveryend Info: Empty hook `AtVeryVeryEnd' on input line 195.
 ) 
Here is how much of TeX's memory you used:
 28131 strings out of 492649
 555890 string characters out of 6129622
 713313 words of memory out of 5000000
 31398 multiletter control sequences out of 15000+600000
 622451 words of font info for 299 fonts, out of 8000000 for 9000
 1141 hyphenation exceptions out of 8191
 49i,17n,71p,10373b,605s stack positions out of 5000i,500n,10000p,200000b,80000s
{/usr/local/texlive/2018/texmf-dist/fonts/enc/dvips/base/8r.enc}</usr/local/t
exlive/2018/texmf-dist/fonts/type1/public/amsfonts/cm/cmmi10.pfb></usr/local/te
xlive/2018/texmf-dist/fonts/type1/public/amsfonts/cm/cmr10.pfb></usr/local/texl
ive/2018/texmf-dist/fonts/type1/public/amsfonts/cm/cmsy10.pfb></usr/local/texli
ve/2018/texmf-dist/fonts/type1/urw/helvetic/uhvb8a.pfb></usr/local/texlive/2018
/texmf-dist/fonts/type1/urw/helvetic/uhvbo8a.pfb></usr/local/texlive/2018/texmf
-dist/fonts/type1/urw/helvetic/uhvr8a.pfb></usr/local/texlive/2018/texmf-dist/f
onts/type1/urw/helvetic/uhvro8a.pfb></usr/local/texlive/2018/texmf-dist/fonts/t
ype1/urw/symbol/usyr.pfb></usr/local/texlive/2018/texmf-dist/fonts/type1/urw/sy
mbol/usyr.pfb></usr/local/texlive/2018/texmf-dist/fonts/type1/urw/times/utmb8a.
pfb></usr/local/texlive/2018/texmf-dist/fonts/type1/urw/times/utmr8a.pfb></usr/
local/texlive/2018/texmf-dist/fonts/type1/urw/times/utmri8a.pfb>
Output written on main.pdf (11 pages, 1683007 bytes).
PDF statistics:
 361 PDF objects out of 1000 (max. 8388607)
 327 compressed objects within 4 object streams
 72 named destinations out of 1000 (max. 500000)
 51834 words of extra memory for PDF output out of 61914 (max. 10000000)
